# Supplementary material for: Reconstructing Mayotte 2018–19 Rift Valley Fever outbreak in humans by combining serological and surveillance data
Source: Commun Med (Lond). 2022 Dec 21;2:163. doi: 10.1038/s43856-022-00230-4 (PMC9772320; doi:10.1038/s43856-022-00230-4)
Supplement: Supplementary file 4 — Supplementary Data 1 [file 43856_2022_230_MOESM4_ESM.xlsx]

## Sheet: Feuil1
Week	Number of reported human cases (a)		Number of people sampled (serology survey)		Number of RVFV IgG positive people
	Central communes	Outer communes	Central communes	Outer communes	Central communes	Outer communes
2018-47	1	0	0	0	0	0
2018-48	0	0	0	0	0	0
2018-49	0	0	0	33	0	1
2018-50	0	0	0	0	0	0
2018-51	1	1	0	36	0	1
2018-52	2	0	20	54	1	2
2019-01	0	0	108	43	9	3
2019-02	1	2	97	47	9	2
2019-03	2	5	78	67	6	1
2019-04	2	6	108	72	7	2
2019-05	3	3	97	34	4	0
2019-06	7	13	122	30	9	2
2019-07	8	9	149	10	19	0
2019-08	7	6	115	41	12	8
2019-09	6	6	102	25	10	4
2019-10	4	2	114	53	14	7
2019-11	4	3	109	66	17	7
2019-12	0	3	81	24	8	4
2019-13	0	2	58	35	7	3
2019-14	0	1	63	37	11	3
2019-15	2	1	88	40	13	2
2019-16	2	1	104	91	12	10
2019-17	1	1	13	102	0	7
2019-18	1	1	80 (b)	67 (b)	7 (b)	6 (b)
2019-19	0	3	43 (b)	93 (b)	1 (b)	2 (b)
2019-20	2	1	0	1 (b)	0	0 (b)
2019-21	0	0	2 (b)	1 (b)	0 (b)	1 (b)
2019-22	0	1	0	0	0	0
2019-23	0	0	0	0	0	0
2019-24	0	0	0	0	0	0
2019-25	0	1	0	0	0	0
2019-26	0	1	0	0	0	0
2019-27	0	0	0	0	0	0
2019-28	0	1	0	0	0	0
2019-29	0	0	0	0	0	0
2019-30	0	1	0	0	0	0
Total	56	75	1,751	1,102	176	78
(a) Geographical information was missing for 6 reported cases ≥15 years old (1, 1, 3 and 1 cases on weeks 2019-03, 2019-10, 2019-11 and 2019-16 respectively).
(b) Due to the starting of the month of Ramadan, the serology survey acceptance became poor from week 2019-18 on, compromising the representativeness of the sampled population.
